# Supplementary material for: The Protein Kinase Inhibitor Midostaurin Improves Functional Neurological Recovery and Attenuates Inflammatory Changes Following Traumatic Cervical Spinal Cord Injury
Source: Biomolecules. 2021 Jul 1;11(7):972. doi: 10.3390/biom11070972 (PMC8301989; doi:10.3390/biom11070972)
Supplement: Supplementary file 1 [file biomolecules-11-00972-s001.zip]

Archive with 1 entries (1 files):
- Supplementary material (2).pdf
